# Supplementary material for: Cell-Free RNA from Plasma in Patients with Neuroblastoma: Exploring the Technical and Clinical Potential
Source: Cancers (Basel). 2023 Mar 31;15(7):2108. doi: 10.3390/cancers15072108 (PMC10093559; doi:10.3390/cancers15072108)
Supplement: Supplementary file 1 [file cancers-15-02108-s001.zip]

Archive with 1 entries (1 files):
- cancers-2251851-supplementary.pdf
